# Supplementary material for: Nudge strategies to improve healthcare providers’ implementation of evidence-based guidelines, policies and practices: a systematic review of trials included within Cochrane systematic reviews
Source: Implement Sci. 2020 Jul 1;15:50. doi: 10.1186/s13012-020-01011-0 (PMC7329401; doi:10.1186/s13012-020-01011-0)
Supplement: Supplementary file 1 — Additional file 1. Estimated effect estimates for continuous data used to generate results [file 13012_2020_1011_MOESM1_ESM.xlsx]

## Sheet: continuous
Author (year)	Outcome	Time (mth)	Direction of effect	Outcome type	Control FUP mean	Control FUP SD	Control FUP n	No groups	Other interventions	Nudge strategies	No nudges	Control type	Intervention FUP mean	Intervention FUP SD	Intervention FUP n	Raw mean difference	SMD
Eccles (2001)	Mean lumbar spine radiographs (number per 1000 patients)	24	Decrease	Mean	6.8	4.3	61	4	0	Norms messenger, Priming	2	minimal	5.44262	3.86754	183	-1.36 (-2.57,-0.14)	0.34 (0.05,0.63)
Eccles (2001)	Mean knee radiographs (number per 1000 patients)	24	Decrease	Mean	7.02	3.6	61	4	0	Norms messenger, Priming	2	minimal	5.57727	3.78396	183	-1.44 (-2.50,-0.39)	0.39 (0.09,0.68)
Fisher (2013)	Hand hygiene compliance on entry to patient zone (phase 3) (median IQR)	2.5	Increase	Median	25.41	10.52	105	2	1	Priming	1	Usual	28	18.02	116	2.59 (-1.26,6.44)	0.17 (-0.09,0.44)
Fisher (2013)	Hand hygiene compliance on exit of patient zone (phase 3) (median IQR)	2.5	Increase	Median	21.76	17.29	105	2	1	Priming	1	Usual	29	19.52	116	7.24 (2.39,12.09)	0.39 (0.12,0.66)
Fisher (2013)	Hand hygiene compliance on entry to patient zone (phase 2) (median IQR)	1.5	Increase	Median	26.7	7.52	105	2	1	Priming	1	Usual	33	12.01	116	6.30 (3.68,8.92)	0.62 (0.35,0.89)
Fisher (2013)	Hand hygiene compliance on exit of patient zone (phase 2) (median IQR)	1.5	Increase	Median	24.65	14.28	105	2	1	Priming	1	Usual	31.3	15.01	116	6.65 (2.79,10.51)	0.45 (0.19,0.72)
Grant (2011)	Compliance with hand hygiene assessed as mean percentage (by weight) amount of soap/gel used	0.5	Increase	Mean	40.13	24.43	21	3	0	Salience	1	minimal	43.8556	21.3938	45	3.73 (-8.45,15.90)	0.17 (-0.35,0.69)
Ince (2015)	Overall intention to follow the recommendations in the guidance measured by a Theory of Planned Behaviour Total Scale Intention Score	1	Increase	Median	68.17	16.64	35	2	0	Salience	1	minimal	68.21	11.78	33	0.04 (-6.78,6.86)	0.00 (-0.47,0.48)
Lobach (1997)	% items that clinicians were compliant with regards to care guidelines for diabetes mellitus	6	Increase	Median	17.29	10.47	168	2	0	Priming	1	Usual	35.16	23.16	191	17.87 (14.22,21.52)	0.97 (0.75,1.19)
Munoz-Price (2014)	Frequency of hand hygiene per hour of observation	1	Increase	Mean	0.54	0.536656	20	2	0	Priming	1	minimal	0.84	0.804984	20	0.30 (-0.12,0.72)	0.44 (-0.19,1.07)
Shojania (1998)	Total number of vancomycin orders	9	Decrease	Mean	16.7	29.2	198	2	0	Priming	1	minimal	11.3	19.9	198	-5.40 (-10.32,-0.48)	0.22 (0.02,0.41)
Shojania (1998)	Vancomycin days per physician	9	Decrease	Mean	41.2	76.7	174	2	0	Priming	1	minimal	26.5	47.6	171	-14.70 (-28.15,-1.25)	0.23 (0.02,0.44)
Solomon (2001)	Mean number of days of unnecessary target antibiotic use	4.5	Decrease	Mean	8.8	2.2	8	2	1	Norms messenger, Salience	2	Usual	5.5	2.1	9	-3.30 (-5.35,-1.25)	1.54 (0.44,2.64)
