# Supplementary material for: Nudge strategies to improve healthcare providers’ implementation of evidence-based guidelines, policies and practices: a systematic review of trials included within Cochrane systematic reviews
Source: Implement Sci. 2020 Jul 1;15:50. doi: 10.1186/s13012-020-01011-0 (PMC7329401; doi:10.1186/s13012-020-01011-0)
Supplement: Supplementary file 2 — Additional file 2. Estimate effect estimates for dichotomous data used to generate results [file 13012_2020_1011_MOESM2_ESM.xlsx]

## Sheet: dichotomous
Author (year)	Outcome	Time (mth)	Direction of effect	No Groups	Other intervention	Nudge strategies	No Nudges	Cluster	Mean cluster	ICC	Design effect	Intervention FUP event	Control FUP event	Intervention FUP nonevent	Control FUP nonevent	Control type	OR (95% CI) not reversed	OR (95% CI) reversed	Note
Baer (2016)	Proportion of patients with a documented BMI in the LMR within 12 months after their initial visit.	12	Increase	2	1	Priming	1	1	1549	0.06	93.88	276	352	6	7	Usual care/no intervention	0.91 (0.30,2.75)	0.91 (0.30,2.75)
Barnett (1983)	Adherence to quality assurance program recommendations: Follow-up attempted or achieved	15	Increase	2	0	Priming	1	0				53	13	10	39	Usual care/no intervention	15.90 (6.32,39.99)	15.90 (6.32,39.99)
Burack (1996)	Proportion of randomized women with visits to a primary care physician and completed mammography during the study year (site 1)	12	Increase	3	0	Priming	1	0				121	62	313	160	Usual care/no intervention	1.33 (1.01,1.75)	1.33 (1.01,1.75)	OR for Burack combined for the two outcomes
Burack (1996)	Proportion of randomized women with visits to a primary care physician and completed mammography during the study year (site 2)	12	Increase	3	0	Priming	1	0				116	35	208	124	Usual care/no intervention	1.33 (1.01,1.75)	1.33 (1.01,1.75)
Chambers (1989)	Up to date with American Cancer Society guidelines for mammography (at end of intervention)	6	Increase	2	0	Priming	1	0				170	128	469	495	Usual care/no intervention	1.40 (1.08,1.82)	1.40 (1.08,1.82)
Chambers (1991)	% who received influenza vaccine	2	Increase	4	0	Priming	1	1	19	0.06	2.08	86	31	114	74	Usual care/no intervention	1.80 (1.09,2.98)	1.80 (1.09,2.98)
Daucourt (2003)	Proportion of thyroid function test ordering in accordance with guidelines.	1	Increase	4	0	Priming, Default	2	1	21	0.25	6	137	37	39	23	Minimal or intensive intervention	2.18 (1.16,4.10)	2.18 (1.16,4.10)
Dey (2004)	Referred for x-ray (%)	8	Decrease	2	1	Salience	1	1	95	0.018	2.692	59	58	331	365	Usual care/no intervention	1.12 (0.76,1.66)	0.89 (0.60,1.32)
Engers (2005)	Referral to a therapist (%)	9	Decrease	2	1	Norms messenger	1	1	2	0.05	1.05	18	18	31	6	Usual care/no intervention	0.19 (0.06,0.58)	5.17 (1.73,15.39)
Goodfellow (2016)	Proportion of overweight or obese patients offered a weight loss intervention.	9	Increase	2	1	Priming	1	1	1779	0.09	161.02	15	30	96	169	Usual care/no intervention	0.88 (0.45,1.72)	0.88 (0.45,1.72)
Ince (2015)	Received psychological training in last month	1	Increase	2	0	Salience	1	0				3	4	30	31	Minimal or intensive intervention	0.77 (0.16,3.76)	0.77 (0.16,3.76)
Ince (2015)	Psychological interventions delivered.	1	Increase	2	0	Salience	1	0				12	9	21	26	Minimal or intensive intervention	1.65 (0.58,4.66)	1.65 (0.58,4.66)
Ince (2015)	Supervision for psychological interventions was used.	1	Increase	2	0	Salience	1	0				11	8	22	27	Minimal or intensive intervention	1.69 (0.58,4.92)	1.69 (0.58,4.92)
King (2016)	Observed hand hygiene compliance	3	Increase	4	0	Priming	1	0				101	18	180	102	Usual care/no intervention	3.18 (1.82,5.55)	3.18 (1.82,5.55)
Le Breton (2016)	Patient adherence to FOBT screening	17	Increase	2	0	Priming	1	1	144	0.028	5.004	694	638	1416	1404	Usual care/no intervention	1.08 (0.95,1.23)	1.08 (0.95,1.23)
Majumdar (2005)	% of efficacious medication prescribing for all CVD	6	Increase	2	0	Norms messenger, Priming	2	0				21	15	66	69	Minimal or intensive intervention	1.46 (0.70,3.08)	1.46 (0.70,3.08)
Martin Madrazo (2012)	Hand hygiene compliance level	6	Increase	2	1	Priming	1	1	15	0.036	1.504	19	8	47	58	Usual care/no intervention	2.93 (1.18,7.29)	2.93 (1.18,7.29)
McAlister (2009)	Statin initiation or increase in dose	6	Increase	3	0	Norms messenger, Priming	2	0				184	79	139	78	Minimal or intensive intervention	1.31 (0.89,1.92)	1.31 (0.89,1.92)
Mertz (2010)	Rates of hand hygiene adherence (Overall)	12	Increase	2	1	Norms messenger	1	1	514	0.05	26.65	143	120	154	162	Minimal or intensive intervention	1.25 (0.90,1.74)	1.25 (0.90,1.74)
Rahme (2005)	Number of adequate prescriptions (%)	4.5	Increase	3	1	Norms messenger, Incentive	2	1	576	0.06	35.5	35	17	23	17		1.52 (0.65,3.57)	1.52 (0.65,3.57)
Robling (2002)	% concordant requests	4.8	Increase	3	1	Norms messenger, Salience, Incentive	3	1	5	0.06	1.24	51	34	23	9	Minimal or intensive intervention	0.59 (0.24,1.42)	0.59 (0.24,1.42)
Rodriguez (2015)	Adherence to hand hygiene	9	Increase	2	1	Norms messenger, Priming	2	1	947	0.0175	17.555	296	134	95	68	Usual care/no intervention	1.58 (1.09,2.29)	1.58 (1.09,2.29)
Rogers (1982)	Hypertension renal function examination (done both years)	24	Increase	2	0	Priming	1	0				120	93	77	92	Usual care/no intervention	1.54 (1.03,2.31)	1.54 (1.03,2.31)
Rogers (1982)	Renal disease renal function examination (done both years)	24	Increase	2	0	Priming	1	0				45	25	19	20	Usual care/no intervention	1.89 (0.85,4.20)	1.89 (0.85,4.20)
Rogers (1982)	Obesity number of diets given or reviewed (done both years)	24	Increase	2	0	Priming	1	0				23	16	45	63	Usual care/no intervention	2.01 (0.96,4.23)	2.01 (0.96,4.23)
Rossi (1997)	% changed from CCBs (Calcium Channel Blocker) prescriptions change patient medications	6	Increase	2	0	Priming	1	1	10	0.06	1.54	25	1	199	242	Usual care/no intervention	30.40 (4.08,226.35)	30.40 (4.08,226.35)
Roux (2013)	% change in treatment rates for osteoporosis	12	Increase	3	1	Priming, Salience	2	0				194	32	332	167	Usual care/no intervention	3.05 (2.01,4.63)	3.05 (2.01,4.63)
Schnoor (2010)	Antibiotic treatment in outpatients	12	Increase	2	1	Priming	1	0				139	175	103	165	Usual care/no intervention	1.27 (0.91,1.77)	1.27 (0.91,1.77)
Schnoor (2010)	Duration of antibiotic treatment in inpatients	12	Increase	2	1	Priming	1	0				104	167	96	143	Usual care/no intervention	0.93 (0.65,1.32)	0.93 (0.65,1.32)
Schnoor (2010)	Duration of antibiotic treatment in outpatients	12	Increase	2	1	Priming	1	0				169	166	69	143	Usual care/no intervention	2.11 (1.47,3.02)	2.11 (1.47,3.02)
Schnoor (2010)	Antibiotic treatment in inpatients	12	Increase	2	1	Priming	1	0				144	173	74	151	Usual care/no intervention	1.70 (1.19,2.42)	1.70 (1.19,2.42)
Schnoor (2010)	Initial Site of treatment	12	Increase	2	1	Priming	1	0				156	181	61	124	Usual care/no intervention	1.75 (1.21,2.55)	1.75 (1.21,2.55)
Schouten (2007)	Guideline adherence for empirical antibiotic therapy (sum score)	24	Increase	2	1	Norms messenger, Priming	2	1	145	0.06	9.64	15	6	37	32		2.16 (0.75,6.23)	2.16 (0.75,6.23)
Shah (2014)	% patients using a statin	10	Increase	2	0	Norms messenger	1	1	20	0.123	3.337	210	217	28	22	Minimal or intensive intervention	0.76 (0.42,1.37)	0.76 (0.42,1.37)
Stewardson (2016)	Overall hand hygiene compliance	24	Increase	3	1	Norms messenger, Priming, Salience, Commitment	4	1	76	0.027	3.025	965	220	376	94	Minimal or intensive intervention	1.10 (0.84,1.44)	1.10 (0.84,1.44)
Taveras (2015)	HEDIS Performance Measures BMI percentile documentation (prevalance % of documentation)	12	Increase	3	1	Norms messenger, Priming	2	1	38	0.06	3.22	87	39	27	18	Usual care/no intervention	1.49 (0.73,3.01)	1.49 (0.73,3.01)
Taveras (2015)	HEDIS Performance Measures nutrition PA counselling documentation (Prevalence % of guideline items implemented)	12	Increase	3	1	Norms messenger, Priming	2	1	38	0.06	3.22	40	0	73	57	Usual care/no intervention	63.37 (3.81,1052.67)	63.37 (3.81,1052.67)
Thompson (2008)	% patients polypharmacy	5	Decrease	2	1	Priming	1	1	25	0.027	1.648	64	56	94	78	Minimal or intensive intervention	0.95 (0.59,1.51)	1.05 (0.66,1.68)
Yeung (2011)	Adherance to hand hygeine (Total opportunities)	7	Increase	2	1	Priming	1	1	135	0.06	9.04	54	42	108	98	Minimal or intensive intervention	1.17 (0.72,1.90)	1.17 (0.72,1.90)
Cranney (2008)	% started on osteoporosis treatment	6	Increase	2	0	Norms messenger	1	1	2	0.1	1.1	32	14	82	118	Usual care/no intervention	3.29 (1.65,6.55)	3.29 (1.65,6.55)
Feldstein (2006)	% receiving BMD test and or osteoporosis medication	6	Increase	3	1	Norms messenger	1	0				27	1	183	108	Usual care/no intervention	15.93 (2.13,118.93)	15.93 (2.13,118.93)
Lafata (2007)	% who had bone mineral density (BMD) testing/screening	12	Increase	2	0	Priming	1	1	690	0.01	7.89	150	40	368	328	Minimal or intensive intervention	3.34 (2.29,4.88)	3.34 (2.29,4.88)
Leslie (2012)	Bone mineral density testing or pharmacologic treatment (%)	12	Increase	3	1	Salience	1	0				777	193	2007	1287	Usual care/no intervention	2.58 (2.17,3.07)	2.58 (2.17,3.07)
Majumdar (2008)	Bisphosphonate therapy prescribed	6	Increase	2	1	Norms messenger	1	0				30	10	107	125	Minimal or intensive intervention	3.50 (1.64,7.50)	3.50 (1.64,7.50)
Solomon (2007)	Osteoporosis medication or BMD test	16	Increase	3	1	Norms messenger, Priming, Incentive	3	1	16	0.05	1.75	386	203	3565	1664	Usual care/no intervention	0.89 (0.74,1.06)	0.89 (0.74,1.06)
